# Supplementary material for: Estimating the Underwater Diffuse Attenuation Coefficient with a Low-Cost Instrument: The KdUINO DIY Buoy
Source: Sensors (Basel). 2016 Mar 15;16(3):373. doi: 10.3390/s16030373 (PMC4813948; doi:10.3390/s16030373)
Supplement: Supplementary file 1 [file sensors-16-00373-s001.zip]

Archive with 12 entries (5 files):
- sensors-117810-SuplementaryMaterial/
- sensors-117810-SuplementaryMaterial/SuplementaryMaterial/
- sensors-117810-SuplementaryMaterial/SuplementaryMaterial/Arduino Firmware/
- sensors-117810-SuplementaryMaterial/SuplementaryMaterial/Arduino Firmware/KdUINO_Calibration/
- sensors-117810-SuplementaryMaterial/SuplementaryMaterial/Arduino Firmware/KdUINO_Calibration/KdUINO_Calibration.ino
- sensors-117810-SuplementaryMaterial/SuplementaryMaterial/Arduino Firmware/KdUINO_Sensors/
- sensors-117810-SuplementaryMaterial/SuplementaryMaterial/Arduino Firmware/KdUINO_Sensors/KdUINO_Sensors.ino
- sensors-117810-SuplementaryMaterial/SuplementaryMaterial/Example of files from the KdUINO/
- sensors-117810-SuplementaryMaterial/SuplementaryMaterial/Example of files from the KdUINO/calibration_example.txt
- sensors-117810-SuplementaryMaterial/SuplementaryMaterial/Example of files from the KdUINO/datalog_example.txt
- sensors-117810-SuplementaryMaterial/SuplementaryMaterial/Python code/
- sensors-117810-SuplementaryMaterial/SuplementaryMaterial/Python code/KdUINO_analysis.py
