# Supplementary material for: Estimating the Underwater Diffuse Attenuation Coefficient with a Low-Cost Instrument: The KdUINO DIY Buoy
Source: Sensors (Basel). 2016 Mar 15;16(3):373. doi: 10.3390/s16030373 (PMC4813948; doi:10.3390/s16030373)
Supplement: Supplementary file 1 [file sensors-16-00373-s001.zip › sensors-117810-SuplementaryMaterial/SuplementaryMaterial/Example of files from the KdUINO/calibration_example.txt]

1 1 2 1 3 1 4 1
