# Supplementary material for: Estimating the Underwater Diffuse Attenuation Coefficient with a Low-Cost Instrument: The KdUINO DIY Buoy
Source: Sensors (Basel). 2016 Mar 15;16(3):373. doi: 10.3390/s16030373 (PMC4813948; doi:10.3390/s16030373)
Supplement: Supplementary file 1 [file sensors-16-00373-s001.zip › sensors-117810-SuplementaryMaterial/SuplementaryMaterial/Example of files from the KdUINO/datalog_example.txt]

2015/01/01_11:11:00 1 4 2 3 3 2 4 1
2015/01/01_11:12:00 1 4 2 3 3 2 4 1
2015/01/01_11:13:00 1 0 2 3 3 2 4 1
2015/01/01_11:14:00 1 5 2 3 3 4 4 1
